# Supplementary material for: Feasibility of Enzymatic Protein Extraction from a Dehydrated Fish Biomass Obtained from Unsorted Canned Yellowfin Tuna Side Streams: Part I
Source: Gels. 2023 Sep 18;9(9):760. doi: 10.3390/gels9090760 (PMC10531079; doi:10.3390/gels9090760)
Supplement: Supplementary file 1 [file gels-09-00760-s001.zip]

Archive with 4 entries (4 files):
- Figure S1.pdf
- Figure S2.jpg
- Table S1.pdf
- Table S2.pdf
